# Supplementary material for: Structure-Based Optimization of Pyridone α-Ketoamides as Inhibitors of the SARS-CoV-2 Main Protease
Source: J Med Chem. 2025 Jan 16;68(3):2920–41. doi: 10.1021/acs.jmedchem.4c02172 (PMC11831675; doi:10.1021/acs.jmedchem.4c02172)
Supplement: Supplementary file 2 — jm4c02172_si_002.csv [file jm4c02172_si_002.csv]

Compound Code	Molecular formula	SMILES string	SARS-CoV2 Mpro IC50 (nM)	SARS2-ZG / A549ACE2+TMPRSS2 EC50 (?M)	SARS2-GHB / VeroE6-GFP EC50 (?M)	Vero E6 CC50 (?M)	CTSL inhibition [%]	Metabolic stability (mouse) [min] (Clearance [µl/min/mg protein])	Metabolic stability (Human) [min] (Clearance [µl/min/mg protein])	Plasma stability: t1/2 in [min] (Mouse)	Plasma stability: t1/2 in [min] (Human)	Plasma protein binding (Mouse) [%]	Plasma protein binding (Human) [%]	Permeability [cm/s]	Tm (°C)	t1/2 [h]	C0 [ng/ml]	AUC0-t [ng/ml*h]	MRT [h]	Vz_obs [l/kg]	Cl_obs [ml/min/kg]
6a	C25H35N5O7	O=C1C(NC(OC(C)(C)C)=O)=CC=CN1[C@@H](CC2CC2)C(N[C@H](C(C(NC)=O)=O)C[C@@H]3CCNC3=O)=O	400 ± 110	2.9 ± 0.5	3.97 ± 1.3	> 100	23.2 ± 1.2	> 60 (<23)	> 60 (<23)	> 240	> 240	79.7 ± 3.2	81.1 ± 2.6	1.7 x 10-6	69.71 ± 0.03	0.14 ± 0.0	355.23 ± 135.6	113.0 ± 14.4	0.23 ± 0.1	1.76 ± 0.6	147.4 ± 17.6
6b	C27H39N5O7	O=C1C(NC(OC(C)(C)C)=O)=CC=CN1[C@@H](CC2CC2)C(N[C@H](C(C(NC(C)C)=O)=O)C[C@@H]3CCNC3=O)=O	3450 ± 640												60.75 ± 0.02
6c	C27H36N5O7	O=C1C(NC(OC(C)(C)C)=O)=CC=CN1[C@@H](CC2CC2)C(N[C@H](C(C(NC3CC3)=O)=O)C[C@@H]4CCNC4=O)=O	500 ± 140	2.8 ± 0.3	3.5 ± 0.03	> 100	34.3 ± 5.8	> 60 (<23)	> 60 (<23)	143,2	> 240	72.7 ± 9.0	84.5 ± 2.2	10.0 x 10-6	69.19 ± 0.08	0.35 ± 0.1	257.02 ± 134.6	87.01 ± 11.6	0.43 ± 0.2	5.14 ± 1.6	166.91 ± 6.7
6d	C25H34FN5O7	O=C1C(NC(OC(C)(C)C)=O)=CC(F)=CN1[C@@H](CC2CC2)C(N[C@H](C(C(NC)=O)=O)C[C@@H]3CCNC3=O)=O	110 ± 20	1.6 ± 0.1	3.5 ± 2.0	> 50	38.5 ± 3.6	> 60 (<23)	> 60 (<23)	231	> 240	89.9 ± 3.5	83.9 ± 0.5		71.16 ± 0.12		238.75 ± 115.8	75.05 ± 17.7
9a	C24H33N5O7	O=C1C(NC(OC(C)(C)C)=O)=CC=CN1[C@@H](CC2CC2)C(N[C@H](C(C(N)=O)=O)C[C@@H]3CCNC3=O)=O	110 ± 20	5.7 ± 0.7	3.4 ± 0.1	> 10	59.3 ± 1.8	> 60 (<23)		> 240	> 240	73.4 ± 5.1	59.6 ± 2.0	1.8 x 10-6	72.35 ± 0.05	0,15	417.24 ± 108.9	118.68 ± 3.6	0,25	1,78	135,9
9b	C24H32FN5O7	O=C1C(NC(OC(C)(C)C)=O)=CC(F)=CN1[C@@H](CC2CC2)C(N[C@H](C(C(N)=O)=O)C[C@@H]3CCNC3=O)=O	61 ± 19	4.2 ± 1.1	2.6 ± 1.3	> 10	82.3 ± 1.8	> 60 (<23)	> 60 (<23)	231	> 240	80.2 ± 4.4	84.8 ± 1.4		71.51 ± 0.14	0.31 ± 0.0	360.23 ± 120.8	139.12 ± 16.2	0.41 ± 0.1	2.92 ± 0.5	108.11 ± 9.3
9c	C23H32N6O7	O=C(N[C@@H](C[C@@H]1CCNC1=O)C(C(N)=O)=O)C(N2C=NC=C(NC(OC(C)(C)C)=O)C2=O)CC3CC3	210 ± 70	> 50	30.3 ± 0.1	> 100									71.29 ± 0.05
9d	C23H32N6O7	O=C(N[C@@H](C[C@@H]1CCNC1=O)C(C(N)=O)=O)C(N2C=CN=C(NC(OC(C)(C)C)=O)C2=O)CC3CC3	380 ± 110												71.66 ± 0.02
12a	C24H33N5O6	O=C1NCC[C@H]1C[C@@H](C(C(NC)=O)=O)NC([C@H](CC2CC2)N3C=CC=C(NC(C(C)C)=O)C3=O)=O	170 ± 30	9.5 ± 1.2	5.8 ± 0.2	> 50	43.0 ± 2.5	> 60 (<23)		> 240	> 240	49.5 ± 4.1	29.1 ± 6.1		72.04 ± 0.07
12b	C27H37N5O6	O=C1C(NC(C2CCCCC2)=O)=CC=CN1[C@@H](CC3CC3)C(N[C@H](C(C(NC)=O)=O)C[C@@H]4CCNC4=O)=O	540 ± 90					> 60 (<23)	> 60 (<23)	> 240	> 240	74.0 ± 5.1	65.5 ± 14.3		69.06 ± 0.04	0.18 ± 0.1	358.84 ± 321.3	88.01 ± 34.6	0.24 ± 0.2	3.35 ± 2.8	196.90 ± 69.2
12c	C28H33N5O6	O=C1C(NC(CC2=CC=CC=C2)=O)=CC=CN1[C@@H](CC3CC3)C(N[C@H](C(C(NC)=O)=O)C[C@@H]4CCNC4=O)=O	80 ± 20	6.3±1.8	5.6 ± 0.5	> 100	33.7 ± 7.4	> 60 (<23)	> 60 (<23)	> 240	> 240	54.4 ± 15.2	34.2 ± 21.6	1.5 x 10-6	72.28 ± 0.07	0.24 ± 0.1	445.74 ± 341.7	132.93 ± 32.1	0.31 ± 0.2	2.61 ± 1.2	121.10 ± 22.9
12d	C29H35N5O6	O=C1C(NC(CCC2=CC=CC=C2)=O)=CC=CN1[C@@H](CC3CC3)C(N[C@H](C(C(NC)=O)=O)C[C@@H]4CCNC4=O)=O	40 ± 10	4.7 ± 0.1	4.1 ± 0.1	> 10	26.7 ± 5.3	> 60 (<23)	> 60 (<23)	138,6	> 240	72,3	67.0 ± 11.1	3.8 x 10-6	71.92 ± 0.09	0.31 ± 0.0	166.02 ± 89.3	62.33 ± 1.9	0.39 ± 0.1	6.48 ± 0.0	241.61 ± 13.7
12e	C28H33N5O7	O=C1C(NC(OCC2=CC=CC=C2)=O)=CC=CN1[C@@H](CC3CC3)C(N[C@H](C(C(NC)=O)=O)C[C@@H]4CCNC4=O)=O	80 ± 20												70.55 ± 0.02
12f	C28H36N6O6	O=C1C(NC(CCC2=CN=CC=C2)=O)=CC=CN1[C@@H](CC3CC3)C(N[C@H](C(C(NC)=O)=O)C[C@@H]4CCNC4=O)=O	170 ± 40												68.12 ± 0.28
12g	C27H33N5O6S	O=C1C(NC(CCC2=CC=CS2)=O)=CC=CN1[C@@H](CC3CC3)C(N[C@H](C(C(NC)=O)=O)C[C@@H]4CCNC4=O)=O	190 ± 80	30.6 ± 6.1	18.0 ± 0.2	> 50		> 60 (<23)	> 60 (<23)	138,6	231	51.7 ± 6.2	71.5 ± 9.6	3.9 x 10-6	71.06 ± 0.10
12h	C26H30N6O6	O=C1C(NC(C2=CC=CN=C2)=O)=CC=CN1[C@@H](CC3CC3)C(N[C@H](C(C(NC)=O)=O)C[C@@H]4CCNC4=O)=O	160 ± 40	> 50	> 50	> 50									69.93 ± 0.18
16a	C24H34N6O6	O=C1C(NC(NC(C)C)=O)=CC=CN1[C@@H](CC2CC2)C(N[C@H](C(C(NC)=O)=O)C[C@@H]3CCNC3=O)=O	190 ± 30												69.49 ± 0.11
16b	C25H36N6O6	O=C1C(NC(NC(C)(C)C)=O)=CC=CN1[C@@H](CC2CC2)C(N[C@H](C(C(NC)=O)=O)C[C@@H]3CCNC3=O)=O	360 ± 10												70.49 ± 0.07
16c	C27H38N6O6	O=C1C(NC(NC2CCCCC2)=O)=CC=CN1[C@@H](CC3CC3)C(N[C@H](C(C(NC)=O)=O)C[C@@H]4CCNC4=O)=O	120 ± 20					> 60 (<23)	> 60 (<23)	> 240	> 240	83.5 ± 2.1	72.7 ± 6.5		69.08 ± 0.07	0.77 ± 0.1	201.50 ± 141.0	72.27 ± 6.0	0.70 ± 0.1	14.39 ± 0.4	217.61 ± 18.6
16d	C28H34N6O6	O=C1C(NC(NCC2=CC=CC=C2)=O)=CC=CN1[C@@H](CC3CC3)C(N[C@H](C(C(NC)=O)=O)C[C@@H]4CCNC4=O)=O	43 ± 11					> 60 (<23)	> 60 (<23)	> 240	> 240	69.0 ± 9.1	67.5 ± 9.0		70.78 ± 0.04
16e	C27H32N6O6	O=C1C(NC(NC2=CC=CC=C2)=O)=CC=CN1[C@@H](CC3CC3)C(N[C@H](C(C(NC)=O)=O)C[C@@H]4CCNC4=O)=O	49 ± 11	6.3 ± 0.03	7.0 ± 2.6	> 10	27.5 ± 5.6	> 60 (<23)	> 60 (<23)	231	> 240	90.2 ± 2.7	95.1 ± 0.3		72.99 ± 0.05	0.51 ± 0.0	437.02 ± 81.3	241.75 ± 50.7	0.51 ± 0.1	3.07 ± 0.8	69.31 ± 14.4
17	C29H34N6O6	O=C1C(NC(NC2=CC=CC=C2)=O)=CC=CN1[C@@H](CC3CC3)C(N[C@H](C(C(NC4CC4)=O)=O)C[C@@H]5CCNC5=O)=O	210 ± 60	> 50	44.5 ± 5.7	> 50									68.91 ± 0.06
13b-K			120 ± 30	1.0 ± 0.05	1	> 10								3.6 x 10-6	68.25 ± 0.04
13b			380 ± 40	2.5 ± 0.9	4.3 ± 0.4	> 100	88.3 ± 3.4								64.50 ± 0.01
Nirmatrelvir			15 ± 7	0.07 ± 0.02	0,08	> 10	< 0								75.63 ± 0.12
Boceprevir							19.9 ± 4.2
